# Supplementary material for: Relationship between Helicobacter pylori infection and visceral fat area in diabetic populations: the mediating role of insulin resistance
Source: Front Cell Infect Microbiol. 2025 May 16;15:1598223. doi: 10.3389/fcimb.2025.1598223 (PMC12122494; doi:10.3389/fcimb.2025.1598223)
Supplement: Supplementary file 1 [file Table1.xlsx]

## Sheet: Sheet1
Supplementary Table 1. Baseline characteristics of non-diabetic populations.
Variables	H. pylori-negative (n=11140)	H. pylori-positive (n=4781)	p-value
Gender (n, %)			<0.001
Female	4093 (36.7)	1616 (33.8)
Male	7047 (63.3)	3165 (66.2)
Age (year)	45.43±10.97	46.02±10.89	0.002
Triglycerides (mmol/L)	1.79±1.47	1.87±1.64	0.004
Total cholesterol (mmol/L)	5.21±1.00	5.15±0.99	<0.001
High density lipoprotein (mmol/L)	1.42±0.34	1.38±0.32	<0.001
Low density lipoprotein (mmol/L)	2.90±0.76	2.86±0.74	0.003
Total Protein (g/L)	75.15±4.12	74.86±4.04	<0.001
Albumin (g/L)	46.45±2.71	46.33±2.69	0.01
Creatinine (μmol/L)	70.60±14.49	71.54±14.59	<0.001
Diastolic blood pressure (mmHg)	75.31±11.66	76.15±11.81	<0.001
Systolic blood pressure (mmHg)	124.53±16.30	125.82±16.93	<0.001
Fasting blood glucose (mmol/L)	5.09±0.53	5.11±0.53	0.016
Glycated hemoglobin A1c (%)	5.61±0.36	5.61±0.35	0.421
Visceral fat area (cm2)	86.31±31.86	86.88±30.73	0.286
